# Supplementary material for: Sex differences in cerebral infarction in Norway: Analysis of data from the Norwegian Stroke Registry 2018–2022
Source: Eur Stroke J. 2026 Jan 1;11(1):23969873251383322. doi: 10.1093/esj/23969873251383322 (PMC12866217; doi:10.1093/esj/23969873251383322)
Supplement: ds-eso_23969873251383322 [file ds-eso_23969873251383322.zip]

Archive with 3 entries (3 files):
- 23969873251383322.suppl
- manifest-ds-eso-10.1177_23969873251383322.xml
- sj-docx-1-eso-10.1177_23969873251383322.docx
